# Supplementary material for: Non coding RNA analysis in fibrolamellar hepatocellular carcinoma
Source: Oncotarget. 2017 Dec 15;9(12):10211–27. doi: 10.18632/oncotarget.23325 (PMC5828204; doi:10.18632/oncotarget.23325)
Supplement: Supplementary file 2 [file oncotarget-09-10211-s002.csv]

Name	baseMean	log2FoldChange	lfcSE	stat	pvalue	padj
hsa-miR-6744-5p	20.81	8.80	1.55	5.68	1.4E-08	2.9E-07
hsa-miR-449c-5p	93.44	7.25	0.89	8.18	2.9E-16	3.7E-14
hsa-miR-449b-5p	28.76	6.89	0.98	7.00	2.5E-12	1.2E-10
hsa-miR-4485	694.15	6.06	0.72	8.44	3.1E-17	7.1E-15
hsa-miR-670-3p	8.95	5.89	1.39	4.24	2.3E-05	2.3E-04
hsa-miR-4449	18.67	5.63	0.84	6.72	1.8E-11	7.2E-10
hsa-miR-183-3p	11.89	5.28	0.81	6.48	9.0E-11	3.0E-09
hsa-miR-4650-5p	14.32	5.15	1.33	3.88	1.0E-04	8.6E-04
hsa-miR-449a	52.53	4.86	0.71	6.83	8.8E-12	3.7E-10
hsa-miR-6718-5p	11.65	4.83	0.91	5.31	1.1E-07	2.1E-06
hsa-miR-129-1-3p	51.15	4.69	1.13	4.16	3.2E-05	3.0E-04
hsa-miR-549a	4.27	4.66	1.13	4.14	3.5E-05	3.3E-04
hsa-miR-891a-5p	3.24	4.61	1.29	3.56	3.7E-04	2.6E-03
hsa-miR-4284	44.60	4.05	0.71	5.73	1.0E-08	2.4E-07
hsa-miR-4466	8.20	4.04	0.96	4.19	2.8E-05	2.7E-04
hsa-miR-6516-5p	10.41	3.83	0.66	5.76	8.4E-09	2.1E-07
hsa-miR-561-5p	93.93	3.67	0.73	5.03	4.9E-07	7.9E-06
hsa-miR-135a-5p	91.05	3.59	0.53	6.76	1.4E-11	5.7E-10
hsa-miR-1266-5p	3.40	3.48	1.00	3.49	4.8E-04	3.3E-03
hsa-miR-183-5p	1198.57	3.47	0.45	7.75	9.4E-15	7.7E-13
hsa-miR-182-5p	21496.03	3.45	0.46	7.43	1.1E-13	6.8E-12
hsa-miR-3679-5p	2.65	3.41	1.06	3.23	1.3E-03	7.4E-03
hsa-miR-1973	5.50	3.37	1.01	3.33	8.7E-04	5.3E-03
hsa-miR-6723-5p	35.17	3.30	0.48	6.86	7.1E-12	3.1E-10
hsa-miR-129-5p	44.04	3.29	1.03	3.21	1.3E-03	7.8E-03
hsa-miR-6775-3p	6.22	3.25	0.77	4.20	2.7E-05	2.6E-04
hsa-miR-190b	76.35	3.09	0.39	7.96	1.8E-15	1.6E-13
hsa-miR-6511b-5p	2.89	3.04	0.96	3.16	1.6E-03	9.2E-03
hsa-miR-96-5p	253.72	3.01	0.57	5.29	1.2E-07	2.3E-06
hsa-miR-760	5.68	2.96	0.76	3.88	1.1E-04	8.6E-04
hsa-miR-1268b	20.60	2.92	0.46	6.38	1.7E-10	5.5E-09
hsa-miR-4435	5.89	2.86	0.91	3.13	1.7E-03	9.8E-03
hsa-miR-708-5p	105.06	2.83	0.66	4.28	1.9E-05	2.0E-04
hsa-miR-3651	9.98	2.80	0.68	4.09	4.2E-05	3.8E-04
hsa-miR-21-3p	11531.52	2.67	0.24	11.15	7.0E-29	4.0E-26
hsa-miR-501-5p	32.00	2.66	0.37	7.21	5.5E-13	3.2E-11
hsa-miR-1254	8.97	2.63	0.57	4.60	4.3E-06	5.4E-05
hsa-miR-1268a	19.26	2.52	0.43	5.83	5.7E-09	1.4E-07
hsa-miR-4728-3p	6.09	2.48	0.64	3.87	1.1E-04	8.9E-04
hsa-miR-4497	29.23	2.47	0.46	5.33	9.7E-08	1.9E-06
hsa-miR-34a-5p	3076.86	2.38	0.46	5.12	3.1E-07	5.0E-06
hsa-miR-3182	21.55	2.37	0.41	5.72	1.0E-08	2.4E-07
hsa-miR-4461	55.82	2.35	0.33	7.03	2.1E-12	1.0E-10
hsa-miR-224-5p	798.41	2.34	0.35	6.71	2.0E-11	7.4E-10
hsa-miR-34a-3p	18.96	2.27	0.50	4.52	6.1E-06	7.5E-05
hsa-miR-218-5p	475.98	2.23	0.22	10.34	4.5E-25	1.7E-22
hsa-miR-32-5p	1197.72	2.16	0.34	6.29	3.1E-10	8.9E-09
hsa-miR-664b-5p	7.81	2.15	0.52	4.13	3.6E-05	3.3E-04
hsa-miR-877-5p	89.16	2.10	0.26	8.14	3.9E-16	4.5E-14
hsa-miR-551b-3p	18.90	2.10	0.61	3.46	5.4E-04	3.6E-03
hsa-miR-7641	32.94	2.03	0.44	4.59	4.4E-06	5.5E-05
hsa-miR-4484	48.66	1.99	0.41	4.88	1.1E-06	1.6E-05
hsa-miR-320b	286.22	1.96	0.25	7.98	1.5E-15	1.4E-13
hsa-miR-3615	518.98	1.95	0.31	6.38	1.8E-10	5.6E-09
hsa-miR-34c-5p	18.86	1.95	0.56	3.50	4.6E-04	3.2E-03
hsa-miR-128-3p	5381.56	1.90	0.55	3.46	5.4E-04	3.6E-03
hsa-miR-1180-3p	122.70	1.90	0.31	6.10	1.1E-09	3.1E-08
hsa-miR-188-5p	35.08	1.88	0.39	4.84	1.3E-06	1.9E-05
hsa-miR-708-3p	36.76	1.82	0.53	3.43	6.0E-04	3.9E-03
hsa-miR-574-5p	767.23	1.81	0.33	5.53	3.2E-08	6.5E-07
hsa-miR-4326	11.65	1.81	0.52	3.46	5.4E-04	3.6E-03
hsa-miR-671-5p	36.53	1.77	0.31	5.69	1.2E-08	2.7E-07
hsa-miR-22-5p	248.24	1.74	0.30	5.76	8.7E-09	2.1E-07
hsa-miR-21-5p	255239.89	1.72	0.21	8.33	8.0E-17	1.3E-14
hsa-miR-3176	19.96	1.69	0.46	3.69	2.2E-04	1.7E-03
hsa-miR-221-3p	3988.24	1.66	0.18	9.02	1.9E-19	5.3E-17
hsa-miR-500a-5p	36.49	1.65	0.32	5.13	3.0E-07	5.0E-06
hsa-miR-1307-3p	1003.17	1.50	0.33	4.60	4.2E-06	5.3E-05
hsa-miR-7706	295.04	1.45	0.30	4.90	9.7E-07	1.5E-05
hsa-miR-29b-3p	1529.02	1.43	0.30	4.70	2.6E-06	3.7E-05
hsa-miR-320c	86.85	1.42	0.25	5.70	1.2E-08	2.7E-07
hsa-miR-155-5p	1760.29	1.41	0.25	5.55	2.9E-08	6.0E-07
hsa-miR-664b-3p	39.26	1.36	0.32	4.26	2.1E-05	2.2E-04
hsa-miR-193a-5p	2036.33	1.32	0.40	3.33	8.8E-04	5.3E-03
hsa-miR-222-3p	1541.26	1.32	0.26	5.18	2.2E-07	3.9E-06
hsa-miR-766-3p	95.49	1.31	0.41	3.18	1.5E-03	8.6E-03
hsa-miR-664a-5p	140.59	1.30	0.39	3.36	7.7E-04	4.8E-03
hsa-miR-452-5p	191.50	1.28	0.37	3.47	5.2E-04	3.5E-03
hsa-let-7i-3p	130.84	1.28	0.33	3.86	1.2E-04	9.2E-04
hsa-miR-532-3p	258.36	1.25	0.29	4.25	2.2E-05	2.2E-04
hsa-miR-18a-3p	36.25	1.24	0.28	4.50	6.7E-06	8.0E-05
hsa-miR-629-5p	116.39	1.21	0.33	3.63	2.8E-04	2.0E-03
hsa-miR-484	3752.53	1.20	0.24	4.95	7.6E-07	1.2E-05
hsa-miR-212-3p	113.20	1.16	0.24	4.76	1.9E-06	2.8E-05
hsa-miR-132-3p	909.30	1.13	0.26	4.33	1.5E-05	1.6E-04
hsa-miR-532-5p	4637.81	1.13	0.22	5.17	2.3E-07	4.1E-06
hsa-miR-501-3p	853.54	1.07	0.29	3.66	2.5E-04	1.8E-03
hsa-miR-320a	9166.72	1.07	0.25	4.25	2.2E-05	2.2E-04
hsa-miR-92b-3p	5042.04	1.05	0.29	3.67	2.5E-04	1.8E-03
hsa-miR-223-3p	1204.69	-1.01	0.22	-4.50	6.7E-06	8.0E-05
hsa-miR-146a-5p	7937.13	-1.03	0.31	-3.34	8.5E-04	5.2E-03
hsa-miR-374a-3p	567.26	-1.10	0.30	-3.71	2.0E-04	1.6E-03
hsa-miR-215-5p	6362.61	-1.13	0.31	-3.70	2.2E-04	1.7E-03
hsa-miR-28-5p	3725.62	-1.18	0.25	-4.79	1.7E-06	2.4E-05
hsa-miR-26a-2-3p	83.80	-1.21	0.30	-4.01	6.0E-05	5.3E-04
hsa-miR-576-5p	100.56	-1.24	0.35	-3.49	4.8E-04	3.3E-03
hsa-miR-101-3p	40558.81	-1.26	0.38	-3.35	8.0E-04	5.0E-03
hsa-miR-548o-3p	30.93	-1.28	0.31	-4.09	4.3E-05	3.9E-04
hsa-miR-548e-3p	92.32	-1.29	0.27	-4.69	2.7E-06	3.8E-05
hsa-miR-378d	677.82	-1.35	0.40	-3.40	6.8E-04	4.3E-03
hsa-miR-1468-5p	417.95	-1.37	0.34	-4.00	6.4E-05	5.5E-04
hsa-miR-378g	48.73	-1.37	0.33	-4.14	3.5E-05	3.3E-04
hsa-let-7f-2-3p	73.74	-1.37	0.33	-4.20	2.7E-05	2.6E-04
hsa-miR-335-5p	1422.24	-1.40	0.33	-4.25	2.1E-05	2.2E-04
hsa-miR-3664-3p	9.30	-1.42	0.45	-3.16	1.6E-03	9.2E-03
hsa-miR-30e-3p	3942.51	-1.43	0.24	-5.95	2.7E-09	7.4E-08
hsa-miR-99a-5p	8288.70	-1.45	0.36	-4.00	6.2E-05	5.4E-04
hsa-miR-194-5p	18733.91	-1.46	0.31	-4.68	2.9E-06	3.9E-05
hsa-miR-30e-5p	27974.32	-1.46	0.41	-3.55	3.9E-04	2.7E-03
hsa-miR-125b-2-3p	3493.76	-1.47	0.36	-4.03	5.7E-05	5.0E-04
hsa-miR-424-5p	1937.05	-1.47	0.44	-3.36	7.7E-04	4.8E-03
hsa-miR-192-5p	915600.36	-1.52	0.28	-5.44	5.4E-08	1.1E-06
hsa-miR-200a-3p	384.49	-1.54	0.44	-3.47	5.2E-04	3.5E-03
hsa-miR-885-5p	1012.94	-1.57	0.31	-5.12	3.0E-07	5.0E-06
hsa-miR-101-5p	56.41	-1.58	0.36	-4.37	1.3E-05	1.4E-04
hsa-miR-511-5p	61.14	-1.58	0.38	-4.19	2.8E-05	2.7E-04
hsa-miR-4524a-3p	15.63	-1.58	0.42	-3.78	1.5E-04	1.2E-03
hsa-miR-511-3p	27.00	-1.58	0.39	-4.06	4.9E-05	4.4E-04
hsa-miR-33a-3p	17.20	-1.59	0.41	-3.86	1.1E-04	9.1E-04
hsa-miR-378i	11.30	-1.68	0.46	-3.70	2.2E-04	1.7E-03
hsa-miR-378a-5p	319.30	-1.70	0.37	-4.64	3.5E-06	4.6E-05
hsa-miR-378b	18.76	-1.71	0.39	-4.36	1.3E-05	1.5E-04
hsa-miR-548az-5p	10.11	-1.80	0.49	-3.66	2.5E-04	1.8E-03
hsa-miR-30c-1-3p	156.67	-1.85	0.28	-6.70	2.1E-11	7.4E-10
hsa-miR-5588-5p	56.45	-1.87	0.38	-4.92	8.7E-07	1.4E-05
hsa-miR-6715a-3p	19.05	-1.87	0.56	-3.35	8.0E-04	5.0E-03
hsa-miR-192-3p	185.24	-1.88	0.29	-6.53	6.6E-11	2.2E-09
hsa-miR-641	53.49	-1.89	0.33	-5.68	1.4E-08	2.9E-07
hsa-miR-211-5p	16.43	-1.93	0.61	-3.15	1.6E-03	9.4E-03
hsa-miR-3614-5p	15.40	-1.93	0.46	-4.24	2.3E-05	2.3E-04
hsa-miR-139-5p	830.30	-1.94	0.42	-4.68	2.9E-06	4.0E-05
hsa-miR-99a-3p	305.36	-1.98	0.43	-4.61	4.0E-06	5.2E-05
hsa-miR-122-3p	5213.18	-1.98	0.37	-5.40	6.5E-08	1.3E-06
hsa-miR-455-5p	1112.87	-1.98	0.40	-4.97	6.7E-07	1.1E-05
hsa-miR-576-3p	27.25	-1.99	0.34	-5.94	2.9E-09	7.8E-08
hsa-miR-200b-3p	1422.90	-2.01	0.39	-5.19	2.1E-07	3.8E-06
hsa-miR-429	260.32	-2.09	0.40	-5.22	1.8E-07	3.3E-06
hsa-miR-378f	47.50	-2.10	0.36	-5.90	3.7E-09	9.5E-08
hsa-miR-548h-5p	21.89	-2.15	0.49	-4.40	1.1E-05	1.2E-04
hsa-miR-378a-3p	40515.30	-2.15	0.28	-7.63	2.4E-14	1.7E-12
hsa-miR-422a	16.85	-2.18	0.47	-4.67	3.0E-06	4.0E-05
hsa-miR-5589-3p	25.85	-2.21	0.56	-3.95	7.7E-05	6.5E-04
hsa-miR-944	9.27	-2.25	0.52	-4.30	1.7E-05	1.9E-04
hsa-miR-194-3p	206.77	-2.26	0.34	-6.63	3.4E-11	1.2E-09
hsa-miR-455-3p	1593.21	-2.35	0.37	-6.35	2.2E-10	6.5E-09
hsa-miR-675-5p	56.17	-2.35	0.60	-3.90	9.8E-05	8.1E-04
hsa-miR-592	35.04	-2.37	0.48	-4.91	9.0E-07	1.4E-05
hsa-miR-873-5p	10.76	-2.39	0.55	-4.33	1.5E-05	1.6E-04
hsa-miR-148a-5p	3445.07	-2.42	0.33	-7.45	9.4E-14	6.0E-12
hsa-miR-148a-3p	561867.17	-2.51	0.30	-8.37	5.6E-17	1.1E-14
hsa-miR-144-5p	1463.61	-2.53	0.63	-4.01	6.2E-05	5.4E-04
hsa-miR-187-3p	16.92	-2.56	0.55	-4.65	3.4E-06	4.5E-05
hsa-miR-1295b-3p	6.64	-2.60	0.65	-3.99	6.7E-05	5.7E-04
hsa-miR-144-3p	1075.31	-2.73	0.73	-3.74	1.9E-04	1.5E-03
hsa-miR-548aq-3p	21.07	-2.74	0.51	-5.39	7.0E-08	1.4E-06
hsa-miR-4524a-5p	10.83	-2.84	0.55	-5.13	2.8E-07	4.9E-06
hsa-miR-383-5p	22.50	-3.08	0.68	-4.51	6.4E-06	7.8E-05
hsa-miR-4662a-5p	216.12	-3.11	0.45	-6.96	3.4E-12	1.6E-10
hsa-miR-371a-5p	9.43	-3.12	0.90	-3.46	5.4E-04	3.6E-03
hsa-miR-556-5p	7.44	-3.18	0.75	-4.22	2.4E-05	2.4E-04
hsa-miR-372-3p	5.43	-3.23	0.94	-3.44	5.8E-04	3.8E-03
hsa-miR-490-5p	4.41	-3.25	0.89	-3.66	2.5E-04	1.8E-03
hsa-miR-4662b	3.26	-3.29	0.99	-3.33	8.7E-04	5.3E-03
hsa-miR-556-3p	7.51	-3.47	0.77	-4.50	6.7E-06	8.0E-05
hsa-miR-490-3p	64.61	-3.80	0.54	-7.07	1.5E-12	7.9E-11
hsa-miR-675-3p	145.15	-3.86	0.58	-6.70	2.1E-11	7.4E-10
hsa-miR-1295b-5p	41.72	-3.97	0.49	-8.03	1.0E-15	1.1E-13
hsa-miR-548ah-5p	21.94	-4.29	0.72	-5.92	3.2E-09	8.5E-08
hsa-miR-375	3770.39	-4.31	0.57	-7.57	3.7E-14	2.5E-12
hsa-miR-548p	16.01	-4.41	0.61	-7.20	6.2E-13	3.4E-11
hsa-miR-548ah-3p	28.12	-4.80	0.63	-7.63	2.3E-14	1.7E-12
hsa-miR-1258	2.72	-4.81	1.42	-3.38	7.2E-04	4.5E-03
hsa-miR-483-5p	313.13	-4.91	0.59	-8.26	1.5E-16	2.2E-14
hsa-miR-483-3p	305.62	-5.22	0.47	-11.19	4.5E-29	4.0E-26
hsa-miR-802	14.59	-5.74	1.28	-4.48	7.4E-06	8.7E-05
hsa-miR-4686	9.90	-6.80	1.47	-4.62	3.8E-06	4.9E-05
